# Supplementary material for: Amphiphilic Chitosan Porous Membranes as Potential Therapeutic Systems with Analgesic Effect for Burn Care
Source: Membranes (Basel). 2022 Oct 5;12(10):973. doi: 10.3390/membranes12100973 (PMC9611202; doi:10.3390/membranes12100973)
Supplement: Supplementary file 1 [file membranes-12-00973-s001.zip]

Archive with 1 entries (1 files):
- membranes-1947712-supplementary.pdf
